# Supplementary material for: Process Parameters Optimization, Characterization, and Application of KOH-Activated Norway Spruce Bark Graphitic Biochars for Efficient Azo Dye Adsorption
Source: Molecules. 2022 Jan 11;27(2):456. doi: 10.3390/molecules27020456 (PMC8780614; doi:10.3390/molecules27020456)
Supplement: Supplementary file 1 [file molecules-27-00456-s001.zip]

Archive with 1 entries (1 files):
- molecules-1530524-supplementary.pdf
